# Supplementary material for: Water-mediated synthesis of hydrogen-bonded metal–organic frameworks
Source: Chem Sci. 2025 Jul 23;16(33):14919–23. doi: 10.1039/d5sc02337h (PMC12284809; doi:10.1039/d5sc02337h)
Supplement: SC-016-D5SC02337H-s002 [file SC-016-D5SC02337H-s002.cif]

# Supplementary Information (SI) for Chemical Science.
# This journal is © The Royal Society of Chemistry 2025

####################################################################### 
# 
# This file contains crystal structure data downloaded from the 
# Cambridge Structural Database (CSD) hosted by the Cambridge 
# Crystallographic Data Centre (CCDC).
# 
# Full information about CCDC data access policies and citation 
# guidelines are available at http://www.ccdc.cam.ac.uk/access/V1 
# 
# Audit and citation data items may have been added by the CCDC. 
# Please retain this information to preserve the provenance of 
# this file and to allow appropriate attribution of the data. 
# 
#######################################################################

data_aa_a
_database_code_depnum_ccdc_archive 'CCDC 2433919'
loop_
_audit_author_name
_audit_author_address
'Zongjing Xiao'
;Nanjing Normal University
China
;
_audit_update_record             
;
2025-03-25 deposited with the CCDC.	2025-06-27 downloaded from the CCDC.
;

_audit_creation_method           SHELXL-2014/7
_shelx_SHELXL_version_number     2014/7
_chemical_name_systematic        ?
_chemical_name_common            ?
_chemical_melting_point          ?
_chemical_formula_moiety         ?
_chemical_formula_sum            'C72 H100 Cu4 I0 N4 O24'
_chemical_formula_weight         1659.71

loop_
_atom_type_symbol
_atom_type_description
_atom_type_scat_dispersion_real
_atom_type_scat_dispersion_imag
_atom_type_scat_source
C C 0.0033 0.0016 'International Tables Vol C Tables 4.2.6.8 and 6.1.1.4'
H H 0.0000 0.0000 'International Tables Vol C Tables 4.2.6.8 and 6.1.1.4'
Cu Cu 0.3201 1.2651 'International Tables Vol C Tables 4.2.6.8 and 6.1.1.4'
N N 0.0061 0.0033 'International Tables Vol C Tables 4.2.6.8 and 6.1.1.4'
O O 0.0106 0.0060 'International Tables Vol C Tables 4.2.6.8 and 6.1.1.4'
I I -0.4742 1.8119 'International Tables Vol C Tables 4.2.6.8 and 6.1.1.4'

_space_group_crystal_system      orthorhombic
_space_group_IT_number           71
_space_group_name_H-M_alt        'I m m m'
_space_group_name_Hall           '-I 2 2'

_shelx_space_group_comment       
;
The symmetry employed for this shelxl refinement is uniquely defined
by the following loop, which should always be used as a source of
symmetry information in preference to the above space-group names.
They are only intended as comments.
;

loop_
_space_group_symop_operation_xyz
'x, y, z'
'-x, -y, z'
'-x, y, -z'
'x, -y, -z'
'x+1/2, y+1/2, z+1/2'
'-x+1/2, -y+1/2, z+1/2'
'-x+1/2, y+1/2, -z+1/2'
'x+1/2, -y+1/2, -z+1/2'
'-x, -y, -z'
'x, y, -z'
'x, -y, z'
'-x, y, z'
'-x+1/2, -y+1/2, -z+1/2'
'x+1/2, y+1/2, -z+1/2'
'x+1/2, -y+1/2, z+1/2'
'-x+1/2, y+1/2, z+1/2'

_cell_length_a                   9.610(3)
_cell_length_b                   10.687(4)
_cell_length_c                   20.153(7)
_cell_angle_alpha                90
_cell_angle_beta                 90
_cell_angle_gamma                90
_cell_volume                     2069.8(12)
_cell_formula_units_Z            1
_cell_measurement_temperature    296(2)
_cell_measurement_reflns_used    8676
_cell_measurement_theta_min      2.16
_cell_measurement_theta_max      26.92

_exptl_crystal_description       rod
_exptl_crystal_colour            blue-green
_exptl_crystal_density_meas      ?
_exptl_crystal_density_method    ?
_exptl_crystal_density_diffrn    1.332
_exptl_crystal_F_000             868
_exptl_transmission_factor_min   ?
_exptl_transmission_factor_max   ?
_exptl_crystal_size_max          ?
_exptl_crystal_size_mid          ?
_exptl_crystal_size_min          ?
_exptl_absorpt_coefficient_mu    1.086
_shelx_estimated_absorpt_T_min   ?
_shelx_estimated_absorpt_T_max   ?
_exptl_absorpt_correction_type   ?
_exptl_absorpt_correction_T_min  ?
_exptl_absorpt_correction_T_max  ?
_exptl_absorpt_process_details   ?
_exptl_absorpt_special_details   ?
_diffrn_ambient_temperature      296(2)
_diffrn_radiation_wavelength     0.71073
_diffrn_radiation_type           MoK\a
_diffrn_source                   ?
_diffrn_measurement_device_type  'Bruker APEX-II CCD'
_diffrn_measurement_method       '\f and \w scans'
_diffrn_detector_area_resol_mean ?
_diffrn_reflns_number            13114
_diffrn_reflns_av_unetI/netI     0.0100
_diffrn_reflns_av_R_equivalents  0.0182
_diffrn_reflns_limit_h_min       -12
_diffrn_reflns_limit_h_max       12
_diffrn_reflns_limit_k_min       -13
_diffrn_reflns_limit_k_max       13
_diffrn_reflns_limit_l_min       -24
_diffrn_reflns_limit_l_max       25
_diffrn_reflns_theta_min         2.021
_diffrn_reflns_theta_max         27.003
_diffrn_reflns_theta_full        25.242
_diffrn_measured_fraction_theta_max 0.972
_diffrn_measured_fraction_theta_full 1.000
_diffrn_reflns_Laue_measured_fraction_max 0.972
_diffrn_reflns_Laue_measured_fraction_full 1.000
_diffrn_reflns_point_group_measured_fraction_max 0.972
_diffrn_reflns_point_group_measured_fraction_full 1.000
_reflns_number_total             1265
_reflns_number_gt                1208
_reflns_threshold_expression     'I > 2\s(I)'
_reflns_Friedel_coverage         0.000
_reflns_Friedel_fraction_max     .
_reflns_Friedel_fraction_full    .

_reflns_special_details          
;
 Reflections were merged by SHELXL according to the crystal
 class for the calculation of statistics and refinement.
 
 _reflns_Friedel_fraction is defined as the number of unique
 Friedel pairs measured divided by the number that would be
 possible theoretically, ignoring centric projections and
 systematic absences.
;

_computing_data_collection       ?
_computing_cell_refinement       ?
_computing_data_reduction        ?
_computing_structure_solution    ?
_computing_structure_refinement  'SHELXL-2014/7 (Sheldrick, 2014)'
_computing_molecular_graphics    ?
_computing_publication_material  ?
_refine_special_details          ?
_refine_ls_structure_factor_coef Fsqd
_refine_ls_matrix_type           full
_refine_ls_weighting_scheme      calc
_refine_ls_weighting_details     
'w=1/[\s^2^(Fo^2^)+(0.0444P)^2^+1.1917P] where P=(Fo^2^+2Fc^2^)/3'
_atom_sites_solution_primary     ?
_atom_sites_solution_secondary   ?
_atom_sites_solution_hydrogens   mixed
_refine_ls_hydrogen_treatment    constr
_refine_ls_extinction_method     none
_refine_ls_extinction_coef       .
_refine_ls_number_reflns         1265
_refine_ls_number_parameters     162
_refine_ls_number_restraints     143
_refine_ls_R_factor_all          0.0228
_refine_ls_R_factor_gt           0.0211
_refine_ls_wR_factor_ref         0.0613
_refine_ls_wR_factor_gt          0.0597
_refine_ls_goodness_of_fit_ref   1.015
_refine_ls_restrained_S_all      1.054
_refine_ls_shift/su_max          0.001
_refine_ls_shift/su_mean         0.000

loop_
_atom_site_label
_atom_site_type_symbol
_atom_site_fract_x
_atom_site_fract_y
_atom_site_fract_z
_atom_site_U_iso_or_equiv
_atom_site_adp_type
_atom_site_occupancy
_atom_site_site_symmetry_order
_atom_site_calc_flag
_atom_site_refinement_flags_posn
_atom_site_refinement_flags_adp
_atom_site_refinement_flags_occupancy
_atom_site_disorder_assembly
_atom_site_disorder_group
Cu1 Cu 0.63711(3) 0.5000 0.5000 0.01703(11) Uani 1 4 d S TU P C .
O2 O 0.61509(14) 0.31831(13) 0.5000 0.0446(4) Uani 1 2 d S TU P . .
O3 O 0.61509(15) 0.5000 0.40293(7) 0.0464(4) Uani 1 2 d S TU P . .
O005 O 0.5000 0.39706(17) 0.06516(8) 0.0688(6) Uani 1 2 d S TU P . .
H005 H 0.5000 0.4090 0.0250 0.103 Uiso 0.5 2 calc R U P . .
C6 C 0.5000 0.2647(2) 0.5000 0.0250(5) Uani 1 4 d S TU P B .
C22 C 0.5000 0.1219(2) 0.5000 0.0260(5) Uani 1 4 d S TU P . .
C11 C 0.5000 0.5000 0.37459(12) 0.0285(5) Uani 1 4 d S TU P A .
C12 C 0.5000 0.5000 0.29892(13) 0.0327(6) Uani 1 4 d S TU P . .
C11A C 0.4594(8) 0.6262(8) 0.2743(4) 0.045(2) Uani 0.25 1 d . U P A -1
H11A H 0.5248 0.6878 0.2910 0.054 Uiso 0.25 1 calc R U P A -1
H11B H 0.3679 0.6472 0.2913 0.054 Uiso 0.25 1 calc R U P A -1
C11B C 0.6435(8) 0.4622(8) 0.2702(4) 0.044(2) Uani 0.25 1 d . U P A -1
H11C H 0.7142 0.5200 0.2857 0.053 Uiso 0.25 1 calc R U P A -1
H11D H 0.6680 0.3790 0.2855 0.053 Uiso 0.25 1 calc R U P A -1
C11C C 0.3922(9) 0.4006(9) 0.2723(4) 0.0391(19) Uani 0.25 1 d . U P A -1
H11E H 0.4196 0.3175 0.2865 0.047 Uiso 0.25 1 calc R U P A -1
H11F H 0.3007 0.4182 0.2904 0.047 Uiso 0.25 1 calc R U P A -1
C12A C 0.3867(10) 0.4056(9) 0.1963(4) 0.042(2) Uani 0.25 1 d . U P A -1
H12A H 0.2950 0.4325 0.1820 0.051 Uiso 0.25 1 calc R U P A -1
H12B H 0.4038 0.3230 0.1782 0.051 Uiso 0.25 1 calc R U P A -1
C12B C 0.6379(10) 0.4642(8) 0.1939(5) 0.044(2) Uani 0.25 1 d . U P A -1
H12C H 0.7065 0.5229 0.1773 0.053 Uiso 0.25 1 calc R U P A -1
H12D H 0.6613 0.3818 0.1771 0.053 Uiso 0.25 1 calc R U P A -1
C12C C 0.4569(9) 0.6316(7) 0.1979(4) 0.048(2) Uani 0.25 1 d . U P A -1
H12E H 0.5212 0.6951 0.1823 0.058 Uiso 0.25 1 calc R U P A -1
H12F H 0.3643 0.6533 0.1826 0.058 Uiso 0.25 1 calc R U P A -1
C13A C 0.4618(9) 0.0714(12) 0.5653(7) 0.037(4) Uani 0.25 1 d . U P B -1
H13B H 0.5274 0.1003 0.5978 0.056 Uiso 0.25 1 d R U P B -1
H13C H 0.3703 0.1003 0.5768 0.056 Uiso 0.25 1 d R U P B -1
C13B C 0.4016(13) 0.0725(9) 0.4456(6) 0.038(3) Uani 0.25 1 d . U P B -1
H13E H 0.3095 0.1021 0.4552 0.057 Uiso 0.25 1 d R U P B -1
H13F H 0.4296 0.1021 0.4026 0.057 Uiso 0.25 1 d R U P B -1
C13C C 0.6491(7) 0.0718(7) 0.4814(5) 0.042(3) Uani 0.25 1 d . U P B -1
H13H H 0.6746 0.1012 0.4381 0.064 Uiso 0.25 1 d R U P B -1
H13I H 0.7154 0.1012 0.5134 0.064 Uiso 0.25 1 d R U P B -1
C17 C 0.5000 0.5000 0.16969(13) 0.0395(7) Uani 1 4 d S TU P . .
C18 C 0.5000 0.5000 0.09467(14) 0.0411(7) Uani 1 4 d S TU P A .
N1 N 0.86598(19) 0.5000 0.5000 0.0216(4) Uani 1 4 d DS TU P . .
C24 C 0.9189(10) 0.6243(6) 0.4836(4) 0.041(4) Uani 0.25 1 d D U P C -1
H24A H 0.8851 0.6848 0.5156 0.049 Uiso 0.25 1 d R U P C -1
H24B H 0.8851 0.6486 0.4401 0.049 Uiso 0.25 1 d R U P C -1
C25 C 0.9213(11) 0.4602(8) 0.5652(3) 0.037(3) Uani 0.25 1 d D U P C -1
H25A H 0.8874 0.3775 0.5766 0.044 Uiso 0.25 1 d R U P C -1
H25B H 0.8874 0.5188 0.5982 0.044 Uiso 0.25 1 d R U P C -1
C23 C 0.9195(9) 0.4076(6) 0.4517(4) 0.035(3) Uani 0.25 1 d D U P C -1
H23A H 0.8854 0.4301 0.4080 0.043 Uiso 0.25 1 d R U P C -1
H23B H 0.8854 0.3246 0.4624 0.043 Uiso 0.25 1 d R U P C -1

loop_
_atom_site_aniso_label
_atom_site_aniso_U_11
_atom_site_aniso_U_22
_atom_site_aniso_U_33
_atom_site_aniso_U_23
_atom_site_aniso_U_13
_atom_site_aniso_U_12
Cu1 0.01379(16) 0.01545(16) 0.02184(17) 0.000 0.000 0.000
O2 0.0228(7) 0.0153(6) 0.0956(13) 0.000 0.000 -0.0016(5)
O3 0.0266(7) 0.0907(13) 0.0219(7) 0.000 -0.0004(5) 0.000
O005 0.128(2) 0.0520(11) 0.0258(8) -0.0040(7) 0.000 0.000
C6 0.0233(11) 0.0160(10) 0.0356(12) 0.000 0.000 0.000
C22 0.0204(12) 0.0155(10) 0.0422(14) 0.000 0.000 0.000
C11 0.0281(13) 0.0353(13) 0.0221(12) 0.000 0.000 0.000
C12 0.0289(13) 0.0476(15) 0.0217(12) 0.000 0.000 0.000
C11A 0.062(6) 0.047(3) 0.026(3) -0.002(2) 0.003(3) 0.005(3)
C11B 0.035(3) 0.073(6) 0.024(3) -0.002(3) 0.003(2) 0.006(3)
C11C 0.044(5) 0.049(5) 0.024(3) -0.001(4) 0.002(4) -0.013(4)
C12A 0.050(5) 0.051(5) 0.025(3) -0.007(4) 0.001(4) -0.014(4)
C12B 0.044(3) 0.064(7) 0.024(3) -0.003(4) 0.007(2) 0.004(3)
C12C 0.076(6) 0.045(3) 0.023(3) 0.001(2) 0.003(3) 0.006(3)
C13A 0.049(13) 0.022(3) 0.041(3) -0.002(2) 0.008(5) 0.003(5)
C13B 0.044(9) 0.016(3) 0.053(8) 0.000(4) -0.022(6) 0.002(6)
C13C 0.023(3) 0.017(3) 0.087(11) -0.001(4) 0.018(3) -0.0002(19)
C17 0.0527(18) 0.0439(16) 0.0220(12) 0.000 0.000 0.000
C18 0.0530(18) 0.0470(17) 0.0234(13) 0.000 0.000 0.000
N1 0.0151(10) 0.0223(10) 0.0275(11) 0.000 0.000 0.000
C24 0.013(2) 0.023(2) 0.085(13) -0.005(4) 0.003(5) -0.0006(19)
C25 0.016(3) 0.062(9) 0.033(3) 0.012(3) 0.000(2) -0.005(4)
C23 0.015(3) 0.026(6) 0.065(7) -0.017(5) 0.005(6) -0.008(5)

_geom_special_details            
;
 All esds (except the esd in the dihedral angle between two l.s. planes)
 are estimated using the full covariance matrix.  The cell esds are taken
 into account individually in the estimation of esds in distances, angles
 and torsion angles; correlations between esds in cell parameters are only
 used when they are defined by crystal symmetry.  An approximate (isotropic)
 treatment of cell esds is used for estimating esds involving l.s. planes.
;

loop_
_geom_bond_atom_site_label_1
_geom_bond_atom_site_label_2
_geom_bond_distance
_geom_bond_site_symmetry_2
_geom_bond_publ_flag
Cu1 O2 1.9532(15) . ?
Cu1 O2 1.9532(15) 11_565 ?
Cu1 O3 1.9676(16) . ?
Cu1 O3 1.9677(16) 10_556 ?
Cu1 N1 2.199(2) . ?
Cu1 Cu1 2.6352(10) 9_666 ?
O2 C6 1.2455(17) . ?
O3 C11 1.2448(18) . ?
O005 C18 1.251(2) . ?
O005 H005 0.8200 . ?
C6 O2 1.2455(17) 3_656 ?
C6 C22 1.527(3) . ?
C22 C13A 1.469(15) . ?
C22 C13B 1.541(13) . ?
C22 C13C 1.575(7) . ?
C11 O3 1.2448(18) 2_665 ?
C11 C12 1.525(3) . ?
C12 C11A 1.489(9) . ?
C12 C11B 1.549(8) . ?
C12 C11C 1.578(9) . ?
C11A C12C 1.542(10) . ?
C11A H11A 0.9700 . ?
C11A H11B 0.9700 . ?
C11B C12B 1.539(11) . ?
C11B H11C 0.9700 . ?
C11B H11D 0.9700 . ?
C11C C12A 1.534(12) . ?
C11C H11E 0.9700 . ?
C11C H11F 0.9700 . ?
C12A C17 1.578(10) . ?
C12A H12A 0.9700 . ?
C12A H12B 0.9700 . ?
C12B C17 1.464(9) . ?
C12B H12C 0.9700 . ?
C12B H12D 0.9700 . ?
C12C C17 1.572(8) . ?
C12C H12E 0.9700 . ?
C12C H12F 0.9700 . ?
C13A H13B 0.9600 . ?
C13A H13C 0.9599 . ?
C13B H13E 0.9600 . ?
C13B H13F 0.9599 . ?
C13C H13H 0.9600 . ?
C13C H13I 0.9600 . ?
C17 C18 1.512(4) . ?
C18 O005 1.251(2) 11_565 ?
N1 C24 1.460(6) . ?
N1 C23 1.480(6) . ?
N1 C25 1.479(6) . ?
C24 H24A 0.9700 . ?
C24 H24B 0.9701 . ?
C25 H25A 0.9700 . ?
C25 H25B 0.9699 . ?
C23 H23A 0.9700 . ?
C23 H23B 0.9700 . ?

loop_
_geom_angle_atom_site_label_1
_geom_angle_atom_site_label_2
_geom_angle_atom_site_label_3
_geom_angle
_geom_angle_site_symmetry_1
_geom_angle_site_symmetry_3
_geom_angle_publ_flag
O2 Cu1 O2 167.56(8) . 11_565 ?
O2 Cu1 O3 89.333(7) . . ?
O2 Cu1 O3 89.333(7) 11_565 . ?
O2 Cu1 O3 89.333(7) . 10_556 ?
O2 Cu1 O3 89.333(7) 11_565 10_556 ?
O3 Cu1 O3 167.66(9) . 10_556 ?
O2 Cu1 N1 96.22(4) . . ?
O2 Cu1 N1 96.22(4) 11_565 . ?
O3 Cu1 N1 96.17(4) . . ?
O3 Cu1 N1 96.17(4) 10_556 . ?
O2 Cu1 Cu1 83.78(4) . 9_666 ?
O2 Cu1 Cu1 83.78(4) 11_565 9_666 ?
O3 Cu1 Cu1 83.83(4) . 9_666 ?
O3 Cu1 Cu1 83.83(4) 10_556 9_666 ?
N1 Cu1 Cu1 180.0 . 9_666 ?
C6 O2 Cu1 123.59(13) . . ?
C11 O3 Cu1 123.48(14) . . ?
C18 O005 H005 109.5 . . ?
O2 C6 O2 125.2(2) 3_656 . ?
O2 C6 C22 117.38(11) 3_656 . ?
O2 C6 C22 117.38(11) . . ?
C13A C22 C6 111.6(5) . . ?
C13A C22 C13B 111.0(6) . . ?
C6 C22 C13B 110.0(4) . . ?
C13A C22 C13C 108.4(4) . . ?
C6 C22 C13C 109.9(3) . . ?
C13B C22 C13C 105.8(6) . . ?
O3 C11 O3 125.4(2) . 2_665 ?
O3 C11 C12 117.31(12) . . ?
O3 C11 C12 117.31(12) 2_665 . ?
C11A C12 C11 109.4(3) . . ?
C11A C12 C11B 110.2(4) . . ?
C11 C12 C11B 111.9(3) . . ?
C11A C12 C11C 108.9(5) . . ?
C11 C12 C11C 109.9(3) . . ?
C11B C12 C11C 106.4(5) . . ?
C12 C11A C12C 111.7(6) . . ?
C12 C11A H11A 109.3 . . ?
C12C C11A H11A 109.3 . . ?
C12 C11A H11B 109.3 . . ?
C12C C11A H11B 109.3 . . ?
H11A C11A H11B 107.9 . . ?
C12B C11B C12 109.8(6) . . ?
C12B C11B H11C 109.7 . . ?
C12 C11B H11C 109.7 . . ?
C12B C11B H11D 109.7 . . ?
C12 C11B H11D 109.7 . . ?
H11C C11B H11D 108.2 . . ?
C12A C11C C12 109.8(6) . . ?
C12A C11C H11E 109.7 . . ?
C12 C11C H11E 109.7 . . ?
C12A C11C H11F 109.7 . . ?
C12 C11C H11F 109.7 . . ?
H11E C11C H11F 108.2 . . ?
C11C C12A C17 109.7(6) . . ?
C11C C12A H12A 109.7 . . ?
C17 C12A H12A 109.7 . . ?
C11C C12A H12B 109.7 . . ?
C17 C12A H12B 109.7 . . ?
H12A C12A H12B 108.2 . . ?
C17 C12B C11B 111.6(6) . . ?
C17 C12B H12C 109.3 . . ?
C11B C12B H12C 109.3 . . ?
C17 C12B H12D 109.3 . . ?
C11B C12B H12D 109.3 . . ?
H12C C12B H12D 108.0 . . ?
C11A C12C C17 108.9(6) . . ?
C11A C12C H12E 109.9 . . ?
C17 C12C H12E 109.9 . . ?
C11A C12C H12F 109.9 . . ?
C17 C12C H12F 109.9 . . ?
H12E C12C H12F 108.3 . . ?
C22 C13A H13B 109.2 . . ?
C22 C13A H13C 109.1 . . ?
H13B C13A H13C 109.5 . . ?
C22 C13B H13E 108.0 . . ?
C22 C13B H13F 110.9 . . ?
H13E C13B H13F 109.5 . . ?
C22 C13C H13H 109.7 . . ?
C22 C13C H13I 109.4 . . ?
H13H C13C H13I 109.5 . . ?
C12B C17 C18 109.5(4) . . ?
C12B C17 C12C 110.6(4) . . ?
C18 C17 C12C 111.2(3) . . ?
C12B C17 C12A 110.1(5) . . ?
C18 C17 C12A 109.8(3) . . ?
C12C C17 C12A 105.5(5) . . ?
O005 C18 O005 123.2(3) . 11_565 ?
O005 C18 C17 118.39(14) . . ?
O005 C18 C17 118.39(14) 11_565 . ?
C24 N1 C23 109.7(5) . . ?
C24 N1 C25 109.7(4) . . ?
C23 N1 C25 105.5(6) . . ?
C24 N1 Cu1 110.4(4) . . ?
C23 N1 Cu1 110.4(3) . . ?
C25 N1 Cu1 111.1(4) . . ?
N1 C24 H24A 109.8 . . ?
N1 C24 H24B 109.4 . . ?
H24A C24 H24B 108.2 . . ?
N1 C25 H25A 110.6 . . ?
N1 C25 H25B 107.6 . . ?
H25A C25 H25B 108.2 . . ?
N1 C23 H23A 108.4 . . ?
N1 C23 H23B 110.3 . . ?
H23A C23 H23B 108.3 . . ?

_refine_diff_density_max         0.374
_refine_diff_density_min         -0.230
_refine_diff_density_rms         0.046

_shelx_res_file                  
;

    aa_a.res created by SHELXL-2014/7


TITL aa_a.res in Immm
REM Old TITL aa in I222
REM SHELXT solution in Immm
REM R1 0.320,  Rweak 0.028,  Alpha 0.026,  Orientation as input
REM Formula found by SHELXT:  C20 Cu4 N11 O2 I
CELL  0.71073   9.6100  10.6872  20.1529   90.000   90.000   90.000
ZERR    1.000   0.0033   0.0037   0.0069    0.000    0.000    0.000
LATT  2
SYMM -X, -Y, Z
SYMM -X, Y, -Z
SYMM X, -Y, -Z
SFAC C H CU N O I
UNIT 72 100 4 4 24 0
acta
TEMP 23.000
L.S. 10
BOND $H
LIST 6
simu 0.01 0.02 2
FMAP 2
PLAN 50
EQIV $1 +x, 1-y, +z
FLAT O005 C18 O005_$1 H005
WGHT    0.044400    1.191700
FVAR       0.27912   0.54402   0.55149
CU1   3    0.637106    0.500000    0.500000    10.25000    0.01379    0.01545 =
         0.02184    0.00000    0.00000    0.00000

O2    5    0.615094    0.318311    0.500000    10.50000    0.02280    0.01535 =
         0.09558    0.00000    0.00000   -0.00157
O3    5    0.615093    0.500000    0.402930    10.50000    0.02659    0.09071 =
         0.02192    0.00000   -0.00037    0.00000
O005  5    0.500000    0.397064    0.065160    10.50000    0.12845    0.05198 =
         0.02583   -0.00403    0.00000    0.00000
AFIX 147
H005  2    0.500000    0.408963    0.024963    10.25000   -1.50000
AFIX   0
C6    1    0.500000    0.264722    0.500000    10.25000    0.02331    0.01596 =
         0.03563    0.00000    0.00000    0.00000
C22   1    0.500000    0.121866    0.500000    10.25000    0.02039    0.01549 =
         0.04220    0.00000    0.00000    0.00000
C11   1    0.500000    0.500000    0.374588    10.25000    0.02808    0.03535 =
         0.02210    0.00000    0.00000    0.00000
C12   1    0.500000    0.500000    0.298920    10.25000    0.02887    0.04760 =
         0.02168    0.00000    0.00000    0.00000
part -1
C11A  1    0.459405    0.626196    0.274332    10.25000    0.06229    0.04678 =
         0.02611   -0.00162    0.00316    0.00479
AFIX  23
H11A  2    0.524804    0.687801    0.290970    10.25000   -1.20000
H11B  2    0.367908    0.647234    0.291320    10.25000   -1.20000
AFIX   0

C11B  1    0.643492    0.462212    0.270246    10.25000    0.03532    0.07323 =
         0.02441   -0.00208    0.00257    0.00645
AFIX  23
H11C  2    0.714176    0.520050    0.285733    10.25000   -1.20000
H11D  2    0.668017    0.378991    0.285485    10.25000   -1.20000
AFIX   0

C11C  1    0.392175    0.400607    0.272278    10.25000    0.04422    0.04880 =
         0.02428   -0.00132    0.00151   -0.01291
AFIX  23
H11E  2    0.419612    0.317496    0.286525    10.25000   -1.20000
H11F  2    0.300690    0.418153    0.290362    10.25000   -1.20000
AFIX   0
part 0

part -1
C12A  1    0.386668    0.405647    0.196274    10.25000    0.05028    0.05130 =
         0.02481   -0.00654    0.00106   -0.01352
AFIX  23
H12A  2    0.294992    0.432484    0.182024    10.25000   -1.20000
H12B  2    0.403807    0.322959    0.178188    10.25000   -1.20000
AFIX   0
C12B  1    0.637907    0.464167    0.193950    10.25000    0.04390    0.06449 =
         0.02444   -0.00263    0.00670    0.00356
AFIX  23
H12C  2    0.706478    0.522924    0.177319    10.25000   -1.20000
H12D  2    0.661344    0.381835    0.177053    10.25000   -1.20000
AFIX   0

C12C  1    0.456931    0.631587    0.197875    10.25000    0.07587    0.04519 =
         0.02345    0.00083    0.00315    0.00650
AFIX  23
H12E  2    0.521225    0.695053    0.182255    10.25000   -1.20000
H12F  2    0.364316    0.653278    0.182581    10.25000   -1.20000
AFIX   0

part 0
part -1
C13A  1    0.461784    0.071365    0.565317    10.25000    0.04917    0.02171 =
         0.04085   -0.00242    0.00763    0.00333
AFIX   3

H13B  2    0.527413    0.100282    0.597789    10.25000   -1.50000
H13C  2    0.370334    0.100282    0.576805    10.25000   -1.50000
AFIX   0
C13B  1    0.401647    0.072524    0.445565    10.25000    0.04387    0.01606 =
         0.05337   -0.00002   -0.02180    0.00188
AFIX   3

H13E  2    0.309516    0.102071    0.455239    10.25000   -1.50000
H13F  2    0.429636    0.102071    0.402609    10.25000   -1.50000
AFIX   0

C13C  1    0.649054    0.071770    0.481374    10.25000    0.02270    0.01715 =
         0.08732   -0.00068    0.01750   -0.00020
AFIX   3
H13H  2    0.674595    0.101241    0.438054    10.25000   -1.50000
H13I  2    0.715405    0.101241    0.513374    10.25000   -1.50000
AFIX   0
part 0

C17   1    0.500000    0.500000    0.169695    10.25000    0.05267    0.04387 =
         0.02195    0.00000    0.00000    0.00000
C18   1    0.500000    0.500000    0.094666    10.25000    0.05295    0.04698 =
         0.02340    0.00000    0.00000    0.00000
N1    4    0.865976    0.500000    0.500000    10.25000    0.01513    0.02231 =
         0.02746    0.00000    0.00000    0.00000
sadi 0.01 N1 C24 N1 C25 N1 C23
sadi 0.01 C24 C23 C23 C24 C24 C25
part -1 10.25
C24   1    0.918861    0.624289    0.483573    10.25000    0.01302    0.02340 =
         0.08547   -0.00507    0.00254   -0.00058
AFIX   3
H24A  2    0.885134    0.684790    0.515643    10.25000   -1.20000
H24B  2    0.885134    0.648589    0.440073    10.25000   -1.20000
AFIX   0

C25   1    0.921312    0.460246    0.565163    10.25000    0.01604    0.06159 =
         0.03270    0.01165    0.00029   -0.00543
AFIX   3
H25A  2    0.887408    0.377507    0.576566    10.25000   -1.20000
H25B  2    0.887408    0.518827    0.598177    10.25000   -1.20000
AFIX   0

C23   1    0.919520    0.407587    0.451662    10.25000    0.01526    0.02629 =
         0.06480   -0.01681    0.00529   -0.00764
AFIX   3
H23A  2    0.885414    0.430079    0.407962    10.25000   -1.20000
H23B  2    0.885414    0.324579    0.462362    10.25000   -1.20000

AFIX   0
HKLF 4

REM  aa_a.res in Immm
REM R1 =  0.0211 for    1208 Fo > 4sig(Fo)  and  0.0228 for all    1265 data
REM    162 parameters refined using    143 restraints

END

WGHT      0.0321      1.5457

REM Highest difference peak  0.374,  deepest hole -0.230,  1-sigma level  0.046
Q1    1   0.5000  0.1938  0.5000  10.25000  0.05    0.37
Q2    1   0.5840  0.3220  0.5272  11.00000  0.05    0.36
Q3    1   0.5920  0.5495  0.4059  11.00000  0.05    0.35
Q4    1   0.5000  0.5000  0.3365  10.25000  0.05    0.33
Q5    1   0.6243  0.4045  0.5000  10.50000  0.05    0.26
Q6    1   0.5000  0.5000  0.1330  10.25000  0.05    0.24
Q7    1   0.6573  0.2877  0.5000  10.50000  0.05    0.24
Q8    1   0.4278  0.4398  0.0664  11.00000  0.05    0.23
Q9    1   0.6598  0.5000  0.3859  10.50000  0.05    0.23
Q10   1   0.4499  0.1042  0.4811  11.00000  0.05    0.20
Q11   1   0.4446  0.4578  0.2872  11.00000  0.05    0.18
Q12   1   0.4817  0.4315  0.1803  11.00000  0.05    0.18
Q13   1   0.5732  0.5000  0.5000  10.25000  0.05    0.16
Q14   1   0.6122  0.5000  0.4466  10.50000  0.05    0.16
Q15   1   0.4451  0.5000  0.1783  10.50000  0.05    0.15
Q16   1   1.0000  0.6377  0.5000  10.25000  0.05    0.13
Q17   1   0.7030  0.5000  0.1890  10.50000  0.05    0.12
Q18   1   1.0000  0.5000  0.5721  10.25000  0.05    0.11
Q19   1   1.0000  0.3990  0.4555  10.50000  0.05    0.10
Q20   1   0.6592  0.0000  0.5000  10.25000  0.05    0.10
Q21   1   0.5000  0.0000  0.5716  10.25000  0.05    0.10
Q22   1   1.0000  0.5000  0.6373  10.25000  0.05    0.10
Q23   1   0.5831  0.6334  0.4255  11.00000  0.05    0.09
Q24   1   0.5000  0.1173  0.6042  10.50000  0.05    0.09
Q25   1   0.5000  0.6368  0.2287  10.50000  0.05    0.09
Q26   1   0.5000  0.6579  0.1605  10.50000  0.05    0.08
Q27   1   0.9006  0.6008  0.5000  10.50000  0.05    0.08
Q28   1   0.3796  0.1002  0.5990  11.00000  0.05    0.08
Q29   1   0.6482  0.4460  0.2297  11.00000  0.05    0.08
Q30   1   0.4050  0.3859  0.2293  11.00000  0.05    0.08
Q31   1   0.6732  0.5000  0.2801  10.50000  0.05    0.08
Q32   1   0.4069  0.0000  0.4295  10.50000  0.05    0.08
Q33   1   0.6414  0.0000  0.4589  10.50000  0.05    0.08
Q34   1   0.6798  0.0937  0.5000  10.50000  0.05    0.07
Q35   1   0.5000  0.3107  0.0995  10.50000  0.05    0.07
Q36   1   0.3818  0.6725  0.2799  11.00000  0.05    0.07
Q37   1   0.3492  0.6796  0.2767  11.00000  0.05    0.07
Q38   1   1.0000  0.5000  0.2560  10.25000  0.05    0.07
Q39   1   1.0000  0.7559  0.5000  10.25000  0.05    0.06
Q40   1   0.9098  0.3798  0.3310  11.00000  0.05    0.06
Q41   1   0.5000  0.2264  0.6015  10.50000  0.05    0.06
Q42   1   0.6336  0.2906  0.5732  11.00000  0.05    0.06
Q43   1   0.5694  0.7352  0.1875  11.00000  0.05    0.06
Q44   1   0.4174  0.2933  0.2275  11.00000  0.05    0.06
Q45   1   0.8681  0.3962  0.3689  11.00000  0.05    0.06
Q46   1   0.3068  0.4031  0.2719  11.00000  0.05    0.06
Q47   1   0.6425  0.6332  0.3887  11.00000  0.05    0.06
Q48   1   0.9325  0.3478  0.6020  11.00000  0.05    0.05
Q49   1   1.0000  0.3694  0.3665  10.50000  0.05    0.05
Q50   1   0.3945  0.2906  0.3779  11.00000  0.05    0.05
;
_shelx_res_checksum              83938
####################################################################### 
# 
# This file contains crystal structure data downloaded from the 
# Cambridge Structural Database (CSD) hosted by the Cambridge 
# Crystallographic Data Centre (CCDC).
# 
# Full information about CCDC data access policies and citation 
# guidelines are available at http://www.ccdc.cam.ac.uk/access/V1 
# 
# Audit and citation data items may have been added by the CCDC. 
# Please retain this information to preserve the provenance of 
# this file and to allow appropriate attribution of the data. 
# 
#######################################################################

data_NNM_1_Ni_a
_database_code_depnum_ccdc_archive 'CCDC 2433920'
loop_
_audit_author_name
_audit_author_address
'Zongjing Xiao'
;Nanjing Normal University
China
;
_audit_update_record             
;
2025-03-25 deposited with the CCDC.	2025-06-27 downloaded from the CCDC.
;

_audit_creation_method           SHELXL-2014/7
_shelx_SHELXL_version_number     2014/7
_chemical_name_systematic        ?
_chemical_name_common            ?
_chemical_melting_point          ?
_chemical_formula_moiety         ?
_chemical_formula_sum            'C36 H50 I0 N2 Ni2 O12'
_chemical_formula_weight         820.20

loop_
_atom_type_symbol
_atom_type_description
_atom_type_scat_dispersion_real
_atom_type_scat_dispersion_imag
_atom_type_scat_source
C C 0.0033 0.0016 'International Tables Vol C Tables 4.2.6.8 and 6.1.1.4'
H H 0.0000 0.0000 'International Tables Vol C Tables 4.2.6.8 and 6.1.1.4'
Ni Ni 0.3393 1.1124 'International Tables Vol C Tables 4.2.6.8 and 6.1.1.4'
N N 0.0061 0.0033 'International Tables Vol C Tables 4.2.6.8 and 6.1.1.4'
O O 0.0106 0.0060 'International Tables Vol C Tables 4.2.6.8 and 6.1.1.4'
I I -0.4742 1.8119 'International Tables Vol C Tables 4.2.6.8 and 6.1.1.4'

_space_group_crystal_system      orthorhombic
_space_group_IT_number           71
_space_group_name_H-M_alt        'I m m m'
_space_group_name_Hall           '-I 2 2'

_shelx_space_group_comment       
;
The symmetry employed for this shelxl refinement is uniquely defined
by the following loop, which should always be used as a source of
symmetry information in preference to the above space-group names.
They are only intended as comments.
;

loop_
_space_group_symop_operation_xyz
'x, y, z'
'-x, -y, z'
'-x, y, -z'
'x, -y, -z'
'x+1/2, y+1/2, z+1/2'
'-x+1/2, -y+1/2, z+1/2'
'-x+1/2, y+1/2, -z+1/2'
'x+1/2, -y+1/2, -z+1/2'
'-x, -y, -z'
'x, y, -z'
'x, -y, z'
'-x, y, z'
'-x+1/2, -y+1/2, -z+1/2'
'x+1/2, y+1/2, -z+1/2'
'x+1/2, -y+1/2, z+1/2'
'-x+1/2, y+1/2, z+1/2'

_cell_length_a                   9.339(2)
_cell_length_b                   10.761(3)
_cell_length_c                   20.275(5)
_cell_angle_alpha                90
_cell_angle_beta                 90
_cell_angle_gamma                90
_cell_volume                     2037.6(9)
_cell_formula_units_Z            2
_cell_measurement_temperature    296(2)
_cell_measurement_reflns_used    4132
_cell_measurement_theta_min      2.40
_cell_measurement_theta_max      24.13

_exptl_crystal_description       rod
_exptl_crystal_colour            green
_exptl_crystal_density_meas      ?
_exptl_crystal_density_method    ?
_exptl_crystal_density_diffrn    1.337
_exptl_crystal_F_000             864
_exptl_transmission_factor_min   ?
_exptl_transmission_factor_max   ?
_exptl_crystal_size_max          ?
_exptl_crystal_size_mid          ?
_exptl_crystal_size_min          ?
_exptl_absorpt_coefficient_mu    0.983
_shelx_estimated_absorpt_T_min   ?
_shelx_estimated_absorpt_T_max   ?
_exptl_absorpt_correction_type   ?
_exptl_absorpt_correction_T_min  ?
_exptl_absorpt_correction_T_max  ?
_exptl_absorpt_process_details   ?
_exptl_absorpt_special_details   ?
_diffrn_ambient_temperature      296(2)
_diffrn_radiation_wavelength     0.71073
_diffrn_radiation_type           MoK\a
_diffrn_source                   ?
_diffrn_measurement_device_type  'Bruker APEX-II CCD'
_diffrn_measurement_method       '\f and \w scans'
_diffrn_detector_area_resol_mean ?
_diffrn_reflns_number            12537
_diffrn_reflns_av_unetI/netI     0.0176
_diffrn_reflns_av_R_equivalents  0.0371
_diffrn_reflns_limit_h_min       -11
_diffrn_reflns_limit_h_max       11
_diffrn_reflns_limit_k_min       -13
_diffrn_reflns_limit_k_max       13
_diffrn_reflns_limit_l_min       -24
_diffrn_reflns_limit_l_max       24
_diffrn_reflns_theta_min         2.009
_diffrn_reflns_theta_max         25.872
_diffrn_reflns_theta_full        25.242
_diffrn_measured_fraction_theta_max 0.994
_diffrn_measured_fraction_theta_full 1.000
_diffrn_reflns_Laue_measured_fraction_max 0.994
_diffrn_reflns_Laue_measured_fraction_full 1.000
_diffrn_reflns_point_group_measured_fraction_max 0.994
_diffrn_reflns_point_group_measured_fraction_full 1.000
_reflns_number_total             1140
_reflns_number_gt                1055
_reflns_threshold_expression     'I > 2\s(I)'
_reflns_Friedel_coverage         0.000
_reflns_Friedel_fraction_max     .
_reflns_Friedel_fraction_full    .

_reflns_special_details          
;
 Reflections were merged by SHELXL according to the crystal
 class for the calculation of statistics and refinement.
 
 _reflns_Friedel_fraction is defined as the number of unique
 Friedel pairs measured divided by the number that would be
 possible theoretically, ignoring centric projections and
 systematic absences.
;

_computing_data_collection       ?
_computing_cell_refinement       ?
_computing_data_reduction        ?
_computing_structure_solution    ?
_computing_structure_refinement  'SHELXL-2014/7 (Sheldrick, 2014)'
_computing_molecular_graphics    ?
_computing_publication_material  ?
_refine_special_details          ?
_refine_ls_structure_factor_coef Fsqd
_refine_ls_matrix_type           full
_refine_ls_weighting_scheme      calc
_refine_ls_weighting_details     
'w=1/[\s^2^(Fo^2^)+(0.0444P)^2^+1.1917P] where P=(Fo^2^+2Fc^2^)/3'
_atom_sites_solution_primary     ?
_atom_sites_solution_secondary   ?
_atom_sites_solution_hydrogens   mixed
_refine_ls_hydrogen_treatment    constr
_refine_ls_extinction_method     none
_refine_ls_extinction_coef       .
_refine_ls_number_reflns         1140
_refine_ls_number_parameters     162
_refine_ls_number_restraints     137
_refine_ls_R_factor_all          0.0263
_refine_ls_R_factor_gt           0.0225
_refine_ls_wR_factor_ref         0.0604
_refine_ls_wR_factor_gt          0.0581
_refine_ls_goodness_of_fit_ref   0.949
_refine_ls_restrained_S_all      0.967
_refine_ls_shift/su_max          0.001
_refine_ls_shift/su_mean         0.000

loop_
_atom_site_label
_atom_site_type_symbol
_atom_site_fract_x
_atom_site_fract_y
_atom_site_fract_z
_atom_site_U_iso_or_equiv
_atom_site_adp_type
_atom_site_occupancy
_atom_site_site_symmetry_order
_atom_site_calc_flag
_atom_site_refinement_flags_posn
_atom_site_refinement_flags_adp
_atom_site_refinement_flags_occupancy
_atom_site_disorder_assembly
_atom_site_disorder_group
Ni1 Ni 0.64092(3) 0.5000 0.5000 0.01581(13) Uani 1 4 d S TU P C .
O2 O 0.61796(16) 0.31665(15) 0.5000 0.0462(5) Uani 1 2 d S TU P . .
O3 O 0.61819(16) 0.5000 0.40167(8) 0.0469(5) Uani 1 2 d S TU P . .
O005 O 0.5000 0.39693(18) 0.06495(8) 0.0556(6) Uani 1 2 d S TU P . .
H005 H 0.5000 0.4090 0.0250 0.083 Uiso 0.5 2 calc R U P . .
C6 C 0.5000 0.2628(3) 0.5000 0.0241(6) Uani 1 4 d S TU P B .
C22 C 0.5000 0.1212(3) 0.5000 0.0241(6) Uani 1 4 d S TU P . .
C11 C 0.5000 0.5000 0.37336(14) 0.0272(6) Uani 1 4 d S TU P A .
C12 C 0.5000 0.5000 0.29775(14) 0.0301(7) Uani 1 4 d S TU P . .
C11A C 0.4573(9) 0.6266(9) 0.2737(5) 0.041(2) Uani 0.25 1 d . U P A -1
H11A H 0.5240 0.6881 0.2905 0.049 Uiso 0.25 1 calc R U P A -1
H11B H 0.3627 0.6469 0.2902 0.049 Uiso 0.25 1 calc R U P A -1
C11B C 0.6478(9) 0.4612(8) 0.2694(4) 0.039(2) Uani 0.25 1 d . U P A -1
H11C H 0.7212 0.5175 0.2854 0.047 Uiso 0.25 1 calc R U P A -1
H11D H 0.6716 0.3780 0.2842 0.047 Uiso 0.25 1 calc R U P A -1
C11C C 0.3905(10) 0.4021(9) 0.2715(5) 0.037(2) Uani 0.25 1 d . U P A -1
H11E H 0.4192 0.3196 0.2855 0.045 Uiso 0.25 1 calc R U P A -1
H11F H 0.2964 0.4190 0.2897 0.045 Uiso 0.25 1 calc R U P A -1
C12A C 0.3842(11) 0.4078(9) 0.1955(5) 0.036(2) Uani 0.25 1 d . U P A -1
H12A H 0.2900 0.4350 0.1815 0.044 Uiso 0.25 1 calc R U P A -1
H12B H 0.4012 0.3257 0.1773 0.044 Uiso 0.25 1 calc R U P A -1
C12B C 0.6434(11) 0.4645(8) 0.1934(5) 0.039(3) Uani 0.25 1 d . U P A -1
H12C H 0.7135 0.5238 0.1773 0.047 Uiso 0.25 1 calc R U P A -1
H12D H 0.6684 0.3833 0.1761 0.047 Uiso 0.25 1 calc R U P A -1
C12C C 0.4565(9) 0.6306(8) 0.1975(4) 0.043(2) Uani 0.25 1 d . U P A -1
H12E H 0.5234 0.6931 0.1822 0.052 Uiso 0.25 1 calc R U P A -1
H12F H 0.3617 0.6528 0.1819 0.052 Uiso 0.25 1 calc R U P A -1
C13A C 0.4582(10) 0.0689(13) 0.5640(7) 0.031(4) Uani 0.25 1 d . U P B -1
H13B H 0.5238 0.0978 0.5964 0.047 Uiso 0.25 1 d R U P B -1
H13C H 0.3667 0.0978 0.5755 0.047 Uiso 0.25 1 d R U P B -1
C13B C 0.3974(12) 0.0731(11) 0.4450(7) 0.034(3) Uani 0.25 1 d . U P B -1
H13E H 0.3053 0.1027 0.4547 0.051 Uiso 0.25 1 d R U P B -1
H13F H 0.4254 0.1027 0.4020 0.051 Uiso 0.25 1 d R U P B -1
C13C C 0.6536(8) 0.0717(7) 0.4825(5) 0.038(3) Uani 0.25 1 d . U P B -1
H13H H 0.6791 0.1012 0.4392 0.056 Uiso 0.25 1 d R U P B -1
H13I H 0.7199 0.1012 0.5145 0.056 Uiso 0.25 1 d R U P B -1
C17 C 0.5000 0.5000 0.16936(14) 0.0362(7) Uani 1 4 d S TU P . .
C18 C 0.5000 0.5000 0.09476(15) 0.0371(8) Uani 1 4 d S TU P A .
N1 N 0.8614(2) 0.5000 0.5000 0.0189(5) Uani 1 4 d DS TU P . .
C24 C 0.9177(12) 0.6243(7) 0.4838(4) 0.037(4) Uani 0.25 1 d D U P C -1
H24A H 0.8840 0.6848 0.5159 0.044 Uiso 0.25 1 d R U P C -1
H24B H 0.8840 0.6486 0.4403 0.044 Uiso 0.25 1 d R U P C -1
C25 C 0.9186(12) 0.4595(8) 0.5650(4) 0.030(3) Uani 0.25 1 d D U P C -1
H25A H 0.8847 0.3768 0.5764 0.036 Uiso 0.25 1 d R U P C -1
H25B H 0.8847 0.5181 0.5980 0.036 Uiso 0.25 1 d R U P C -1
C23 C 0.9167(10) 0.4081(7) 0.4515(4) 0.030(3) Uani 0.25 1 d D U P C -1
H23A H 0.8826 0.4306 0.4078 0.036 Uiso 0.25 1 d R U P C -1
H23B H 0.8826 0.3251 0.4622 0.036 Uiso 0.25 1 d R U P C -1

loop_
_atom_site_aniso_label
_atom_site_aniso_U_11
_atom_site_aniso_U_22
_atom_site_aniso_U_33
_atom_site_aniso_U_23
_atom_site_aniso_U_13
_atom_site_aniso_U_12
Ni1 0.01260(19) 0.01524(19) 0.01959(19) 0.000 0.000 0.000
O2 0.0234(8) 0.0158(7) 0.0994(15) 0.000 0.000 -0.0034(6)
O3 0.0240(8) 0.0967(16) 0.0200(8) 0.000 -0.0016(6) 0.000
O005 0.0944(16) 0.0493(12) 0.0231(8) -0.0041(7) 0.000 0.000
C6 0.0226(14) 0.0163(13) 0.0333(14) 0.000 0.000 0.000
C22 0.0185(14) 0.0145(13) 0.0393(16) 0.000 0.000 0.000
C11 0.0246(15) 0.0379(16) 0.0192(13) 0.000 0.000 0.000
C12 0.0253(15) 0.0461(18) 0.0190(14) 0.000 0.000 0.000
C11A 0.056(7) 0.044(4) 0.024(3) -0.004(3) 0.001(4) -0.003(4)
C11B 0.029(3) 0.068(7) 0.021(3) -0.002(4) 0.002(2) 0.003(3)
C11C 0.041(5) 0.048(5) 0.023(3) 0.003(4) 0.002(4) -0.006(4)
C12A 0.041(5) 0.047(5) 0.021(3) -0.005(4) -0.005(4) -0.007(4)
C12B 0.038(4) 0.057(7) 0.023(3) -0.003(4) 0.006(3) 0.002(4)
C12C 0.067(7) 0.041(4) 0.021(3) 0.002(3) 0.000(3) 0.005(3)
C13A 0.033(12) 0.019(4) 0.042(4) -0.001(3) 0.015(5) 0.011(5)
C13B 0.027(9) 0.014(4) 0.060(8) -0.002(5) -0.023(7) 0.011(5)
C13C 0.017(3) 0.019(3) 0.077(11) -0.001(4) 0.009(4) 0.000(2)
C17 0.0469(19) 0.0436(19) 0.0179(14) 0.000 0.000 0.000
C18 0.0419(19) 0.049(2) 0.0206(14) 0.000 0.000 0.000
N1 0.0148(11) 0.0179(11) 0.0240(11) 0.000 0.000 0.000
C24 0.019(3) 0.016(3) 0.076(13) -0.004(4) -0.001(5) -0.004(2)
C25 0.017(3) 0.050(9) 0.023(3) 0.011(3) 0.001(3) -0.002(5)
C23 0.015(4) 0.021(6) 0.054(7) -0.016(5) -0.001(6) -0.002(5)

_geom_special_details            
;
 All esds (except the esd in the dihedral angle between two l.s. planes)
 are estimated using the full covariance matrix.  The cell esds are taken
 into account individually in the estimation of esds in distances, angles
 and torsion angles; correlations between esds in cell parameters are only
 used when they are defined by crystal symmetry.  An approximate (isotropic)
 treatment of cell esds is used for estimating esds involving l.s. planes.
;

loop_
_geom_bond_atom_site_label_1
_geom_bond_atom_site_label_2
_geom_bond_distance
_geom_bond_site_symmetry_2
_geom_bond_publ_flag
Ni1 O2 1.9846(16) . ?
Ni1 O2 1.9847(16) 11_565 ?
Ni1 O3 2.0049(16) . ?
Ni1 O3 2.0049(16) 10_556 ?
Ni1 N1 2.059(2) . ?
Ni1 Ni1 2.6322(9) 9_666 ?
O2 C6 1.2445(19) . ?
O3 C11 1.244(2) . ?
O005 C18 1.263(2) . ?
O005 H005 0.8200 . ?
C6 O2 1.2445(19) 3_656 ?
C6 C22 1.524(4) . ?
C22 C13A 1.467(15) . ?
C22 C13B 1.558(14) . ?
C22 C13C 1.570(7) . ?
C11 O3 1.244(2) 2_665 ?
C11 C12 1.533(4) . ?
C12 C11A 1.501(10) . ?
C12 C11B 1.552(8) . ?
C12 C11C 1.562(10) . ?
C11A C12C 1.545(11) . ?
C11A H11A 0.9700 . ?
C11A H11B 0.9700 . ?
C11B C12B 1.543(12) . ?
C11B H11C 0.9700 . ?
C11B H11D 0.9700 . ?
C11C C12A 1.544(13) . ?
C11C H11E 0.9700 . ?
C11C H11F 0.9700 . ?
C12A C17 1.560(11) . ?
C12A H12A 0.9700 . ?
C12A H12B 0.9700 . ?
C12B C17 1.475(10) . ?
C12B H12C 0.9700 . ?
C12B H12D 0.9700 . ?
C12C C17 1.570(8) . ?
C12C H12E 0.9700 . ?
C12C H12F 0.9700 . ?
C13A H13B 0.9518 . ?
C13A H13C 0.9383 . ?
C13B H13E 0.9380 . ?
C13B H13F 0.9633 . ?
C13C H13H 0.9638 . ?
C13C H13I 0.9516 . ?
C17 C18 1.512(4) . ?
C18 O005 1.263(2) 11_565 ?
N1 C24 1.475(7) . ?
N1 C25 1.487(6) . ?
N1 C23 1.487(6) . ?
C24 H24A 0.9726 . ?
C24 H24B 0.9724 . ?
C25 H25A 0.9728 . ?
C25 H25B 0.9725 . ?
C23 H23A 0.9722 . ?
C23 H23B 0.9728 . ?

loop_
_geom_angle_atom_site_label_1
_geom_angle_atom_site_label_2
_geom_angle_atom_site_label_3
_geom_angle
_geom_angle_site_symmetry_1
_geom_angle_site_symmetry_3
_geom_angle_publ_flag
O2 Ni1 O2 167.59(9) . 11_565 ?
O2 Ni1 O3 89.344(7) . . ?
O2 Ni1 O3 89.344(7) 11_565 . ?
O2 Ni1 O3 89.344(7) . 10_556 ?
O2 Ni1 O3 89.344(7) 11_565 10_556 ?
O3 Ni1 O3 167.84(9) . 10_556 ?
O2 Ni1 N1 96.20(5) . . ?
O2 Ni1 N1 96.20(5) 11_565 . ?
O3 Ni1 N1 96.08(5) . . ?
O3 Ni1 N1 96.08(5) 10_556 . ?
O2 Ni1 Ni1 83.80(5) . 9_666 ?
O2 Ni1 Ni1 83.80(5) 11_565 9_666 ?
O3 Ni1 Ni1 83.92(5) . 9_666 ?
O3 Ni1 Ni1 83.92(5) 10_556 9_666 ?
N1 Ni1 Ni1 180.0 . 9_666 ?
C6 O2 Ni1 123.93(15) . . ?
C11 O3 Ni1 123.56(15) . . ?
C18 O005 H005 109.5 . . ?
O2 C6 O2 124.5(3) 3_656 . ?
O2 C6 C22 117.73(13) 3_656 . ?
O2 C6 C22 117.73(13) . . ?
C13A C22 C6 112.6(5) . . ?
C13A C22 C13B 110.0(5) . . ?
C6 C22 C13B 109.4(4) . . ?
C13A C22 C13C 108.2(4) . . ?
C6 C22 C13C 109.8(3) . . ?
C13B C22 C13C 106.7(6) . . ?
O3 C11 O3 125.0(3) 2_665 . ?
O3 C11 C12 117.48(13) 2_665 . ?
O3 C11 C12 117.48(13) . . ?
C11A C12 C11 109.0(4) . . ?
C11A C12 C11B 111.1(4) . . ?
C11 C12 C11B 111.7(3) . . ?
C11A C12 C11C 109.1(5) . . ?
C11 C12 C11C 109.9(4) . . ?
C11B C12 C11C 106.0(5) . . ?
C12 C11A C12C 110.6(7) . . ?
C12 C11A H11A 109.5 . . ?
C12C C11A H11A 109.5 . . ?
C12 C11A H11B 109.5 . . ?
C12C C11A H11B 109.5 . . ?
H11A C11A H11B 108.1 . . ?
C12B C11B C12 109.8(6) . . ?
C12B C11B H11C 109.7 . . ?
C12 C11B H11C 109.7 . . ?
C12B C11B H11D 109.7 . . ?
C12 C11B H11D 109.7 . . ?
H11C C11B H11D 108.2 . . ?
C12A C11C C12 109.8(7) . . ?
C12A C11C H11E 109.7 . . ?
C12 C11C H11E 109.7 . . ?
C12A C11C H11F 109.7 . . ?
C12 C11C H11F 109.7 . . ?
H11E C11C H11F 108.2 . . ?
C11C C12A C17 109.7(7) . . ?
C11C C12A H12A 109.7 . . ?
C17 C12A H12A 109.7 . . ?
C11C C12A H12B 109.7 . . ?
C17 C12A H12B 109.7 . . ?
H12A C12A H12B 108.2 . . ?
C17 C12B C11B 111.1(7) . . ?
C17 C12B H12C 109.4 . . ?
C11B C12B H12C 109.4 . . ?
C17 C12B H12D 109.4 . . ?
C11B C12B H12D 109.4 . . ?
H12C C12B H12D 108.0 . . ?
C11A C12C C17 109.7(6) . . ?
C11A C12C H12E 109.7 . . ?
C17 C12C H12E 109.7 . . ?
C11A C12C H12F 109.7 . . ?
C17 C12C H12F 109.7 . . ?
H12E C12C H12F 108.2 . . ?
C22 C13A H13B 108.4 . . ?
C22 C13A H13C 109.5 . . ?
H13B C13A H13C 107.8 . . ?
C22 C13B H13E 107.6 . . ?
C22 C13B H13F 111.8 . . ?
H13E C13B H13F 109.0 . . ?
C22 C13C H13H 108.7 . . ?
C22 C13C H13I 109.1 . . ?
H13H C13C H13I 110.5 . . ?
C12B C17 C18 109.3(4) . . ?
C12B C17 C12A 110.6(5) . . ?
C18 C17 C12A 109.8(4) . . ?
C12B C17 C12C 110.2(5) . . ?
C18 C17 C12C 111.3(3) . . ?
C12A C17 C12C 105.5(6) . . ?
O005 C18 O005 122.8(3) . 11_565 ?
O005 C18 C17 118.59(15) . . ?
O005 C18 C17 118.59(15) 11_565 . ?
C24 N1 C25 109.5(4) . . ?
C24 N1 C23 109.4(5) . . ?
C25 N1 C23 105.4(6) . . ?
C24 N1 Ni1 110.9(5) . . ?
C25 N1 Ni1 111.1(5) . . ?
C23 N1 Ni1 110.3(4) . . ?
N1 C24 H24A 110.1 . . ?
N1 C24 H24B 109.3 . . ?
H24A C24 H24B 108.8 . . ?
N1 C25 H25A 111.2 . . ?
N1 C25 H25B 107.6 . . ?
H25A C25 H25B 108.9 . . ?
N1 C23 H23A 108.9 . . ?
N1 C23 H23B 110.5 . . ?
H23A C23 H23B 108.9 . . ?

_refine_diff_density_max         0.325
_refine_diff_density_min         -0.209
_refine_diff_density_rms         0.044

_shelx_res_file                  
;

    NNM_1_Ni_a.res created by SHELXL-2014/7


TITL NNM_1_Ni_a.res in Immm
REM Old TITL NNM_1_Ni in I222

REM SHELXT solution in Immm
REM R1 0.167,  Rweak 0.017,  Alpha 0.024,  Orientation as input
REM Formula found by SHELXT:  C22 N7 O6 I

CELL  0.71073   9.3390  10.7606  20.2755   90.000   90.000   90.000
ZERR   2.000   0.0024   0.0027   0.0051    0.000    0.000    0.000
LATT  2
SYMM -X, -Y, Z
SYMM -X, Y, -Z
SYMM X, -Y, -Z
SFAC C H Ni N O I
UNIT 72 100 4 4 24 0
acta
TEMP 23.000
L.S. 10
BOND $H
LIST 6
simu 0.01 0.02 2
FMAP 2
PLAN 50
EQIV $1 +x, 1-y, +z
FLAT O005 C18 O005_$1 H005
WGHT    0.044400    1.191700
FVAR       0.28491   0.54402   0.55149
NI1   3    0.640924    0.500000    0.500000    10.25000    0.01260    0.01524 =
         0.01959    0.00000    0.00000    0.00000

O2    5    0.617956    0.316646    0.500000    10.50000    0.02339    0.01581 =
         0.09938    0.00000    0.00000   -0.00345
O3    5    0.618187    0.500000    0.401673    10.50000    0.02402    0.09674 =
         0.01999    0.00000   -0.00165    0.00000
O005  5    0.500000    0.396929    0.064951    10.50000    0.09445    0.04929 =
         0.02312   -0.00405    0.00000    0.00000
AFIX 147
H005  2    0.500000    0.409002    0.025019    10.25000   -1.50000
AFIX   0
C6    1    0.500000    0.262837    0.500000    10.25000    0.02265    0.01630 =
         0.03328    0.00000    0.00000    0.00000
C22   1    0.500000    0.121186    0.500000    10.25000    0.01849    0.01447 =
         0.03935    0.00000    0.00000    0.00000
C11   1    0.500000    0.500000    0.373356    10.25000    0.02462    0.03786 =
         0.01917    0.00000    0.00000    0.00000
C12   1    0.500000    0.500000    0.297753    10.25000    0.02532    0.04605 =
         0.01905    0.00000    0.00000    0.00000
part -1
C11A  1    0.457315    0.626597    0.273708    10.25000    0.05556    0.04393 =
         0.02352   -0.00394    0.00098   -0.00322
AFIX  23
H11A  2    0.524020    0.688052    0.290472    10.25000   -1.20000
H11B  2    0.362684    0.646909    0.290221    10.25000   -1.20000
AFIX   0

C11B  1    0.647836    0.461191    0.269435    10.25000    0.02882    0.06818 =
         0.02080   -0.00202    0.00212    0.00328
AFIX  23
H11C  2    0.721206    0.517498    0.285363    10.25000   -1.20000
H11D  2    0.671570    0.377984    0.284241    10.25000   -1.20000
AFIX   0

C11C  1    0.390489    0.402103    0.271526    10.25000    0.04092    0.04777 =
         0.02308    0.00289    0.00156   -0.00628
AFIX  23
H11E  2    0.419236    0.319555    0.285459    10.25000   -1.20000
H11F  2    0.296397    0.419041    0.289682    10.25000   -1.20000
AFIX   0
part 0

part -1
C12A  1    0.384239    0.407751    0.195487    10.25000    0.04107    0.04685 =
         0.02135   -0.00535   -0.00495   -0.00729
AFIX  23
H12A  2    0.289981    0.435005    0.181536    10.25000   -1.20000
H12B  2    0.401157    0.325670    0.177310    10.25000   -1.20000
AFIX   0
C12B  1    0.643403    0.464549    0.193370    10.25000    0.03803    0.05721 =
         0.02306   -0.00304    0.00641    0.00176
AFIX  23
H12C  2    0.713528    0.523781    0.177329    10.25000   -1.20000
H12D  2    0.668358    0.383291    0.176140    10.25000   -1.20000
AFIX   0

C12C  1    0.456524    0.630583    0.197544    10.25000    0.06737    0.04136 =
         0.02134    0.00227   -0.00031    0.00510
AFIX  23
H12E  2    0.523444    0.693140    0.182170    10.25000   -1.20000
H12F  2    0.361731    0.652768    0.181931    10.25000   -1.20000
AFIX   0

part 0
part -1
C13A  1    0.458192    0.068891    0.563973    10.25000    0.03268    0.01919 =
         0.04224   -0.00069    0.01464    0.01098
AFIX   3

H13B  2    0.523822    0.097808    0.596445    10.25000   -1.50000
H13C  2    0.366743    0.097808    0.575461    10.25000   -1.50000
AFIX   0
C13B  1    0.397403    0.073131    0.445003    10.25000    0.02733    0.01421 =
         0.06040   -0.00161   -0.02347    0.01109
AFIX   3

H13E  2    0.305272    0.102678    0.454677    10.25000   -1.50000
H13F  2    0.425392    0.102678    0.402047    10.25000   -1.50000
AFIX   0

C13C  1    0.653557    0.071742    0.482504    10.25000    0.01724    0.01853 =
         0.07709   -0.00129    0.00875    0.00036
AFIX   3
H13H  2    0.679097    0.101213    0.439184    10.25000   -1.50000
H13I  2    0.719904    0.101213    0.514504    10.25000   -1.50000
AFIX   0
part 0

C17   1    0.500000    0.500000    0.169355    10.25000    0.04695    0.04363 =
         0.01794    0.00000    0.00000    0.00000
C18   1    0.500000    0.500000    0.094760    10.25000    0.04192    0.04892 =
         0.02057    0.00000    0.00000    0.00000
N1    4    0.861359    0.500000    0.500000    10.25000    0.01476    0.01787 =
         0.02397    0.00000    0.00000    0.00000
sadi 0.01 N1 C24 N1 C25 N1 C23
sadi 0.01 C24 C23 C23 C24 C24 C25
part -1 10.25
C24   1    0.917693    0.624348    0.483826    10.25000    0.01946    0.01570 =
         0.07570   -0.00424   -0.00104   -0.00445
AFIX   3
H24A  2    0.883965    0.684850    0.515896    10.25000   -1.20000
H24B  2    0.883965    0.648649    0.440326    10.25000   -1.20000
AFIX   0

C25   1    0.918584    0.459513    0.564993    10.25000    0.01678    0.05033 =
         0.02326    0.01146    0.00096   -0.00173
AFIX   3
H25A  2    0.884680    0.376774    0.576396    10.25000   -1.20000
H25B  2    0.884680    0.518094    0.598007    10.25000   -1.20000
AFIX   0

C23   1    0.916677    0.408078    0.451492    10.25000    0.01508    0.02138 =
         0.05424   -0.01594   -0.00086   -0.00182
AFIX   3
H23A  2    0.882571    0.430570    0.407792    10.25000   -1.20000
H23B  2    0.882571    0.325070    0.462192    10.25000   -1.20000

AFIX   0
HKLF 4

REM  NNM_1_Ni_a.res in Immm
REM R1 =  0.0225 for    1055 Fo > 4sig(Fo)  and  0.0263 for all    1140 data
REM    162 parameters refined using    137 restraints

END

WGHT      0.0299      1.4938

REM Highest difference peak  0.325,  deepest hole -0.209,  1-sigma level  0.044
Q1    1   0.5000  0.5000  0.3324  10.25000  0.05    0.32
Q2    1   0.5769  0.5487  0.4000  11.00000  0.05    0.31
Q3    1   0.5883  0.3238  0.5277  11.00000  0.05    0.28
Q4    1   0.5000  0.5000  0.1348  10.25000  0.05    0.26
Q5    1   0.5000  0.1899  0.5000  10.25000  0.05    0.26
Q6    1   0.5867  0.5000  0.5462  10.50000  0.05    0.24
Q7    1   0.4414  0.0973  0.4878  11.00000  0.05    0.21
Q8    1   0.6735  0.2781  0.5000  10.50000  0.05    0.21
Q9    1   0.5945  0.4097  0.5000  10.50000  0.05    0.20
Q10   1   0.7823  0.5000  0.5000  10.25000  0.05    0.20
Q11   1   0.6543  0.5000  0.3787  10.50000  0.05    0.18
Q12   1   0.4436  0.4425  0.0716  11.00000  0.05    0.17
Q13   1   0.8809  0.5000  0.5273  10.50000  0.05    0.17
Q14   1   0.4374  0.5000  0.1817  10.50000  0.05    0.16
Q15   1   0.5000  0.3847  0.0366  10.50000  0.05    0.16
Q16   1   0.5000  0.3443  0.0819  10.50000  0.05    0.16
Q17   1   0.4301  0.5000  0.2866  10.50000  0.05    0.14
Q18   1   1.0000  0.6522  0.5000  10.25000  0.05    0.13
Q19   1   0.6950  0.5262  0.5323  11.00000  0.05    0.13
Q20   1   0.8779  0.6825  0.5000  10.50000  0.05    0.13
Q21   1   0.5000  0.4381  0.1773  10.50000  0.05    0.12
Q22   1   0.8738  0.5611  0.5000  10.50000  0.05    0.12
Q23   1   0.6375  0.6436  0.4195  11.00000  0.05    0.11
Q24   1   0.5523  0.7614  0.2578  11.00000  0.05    0.11
Q25   1   0.4011  0.6391  0.2308  11.00000  0.05    0.11
Q26   1   0.5000  0.6627  0.1928  10.50000  0.05    0.11
Q27   1   0.5000  0.7602  0.3533  10.50000  0.05    0.10
Q28   1   0.6648  0.4113  0.2398  11.00000  0.05    0.10
Q29   1   1.0000  0.7376  0.4162  10.50000  0.05    0.10
Q30   1   0.6920  0.5000  0.2831  10.50000  0.05    0.10
Q31   1   0.6305  0.5714  0.5489  11.00000  0.05    0.10
Q32   1   0.7447  0.1068  0.5268  11.00000  0.05    0.10
Q33   1   0.5000  0.1302  0.6081  10.50000  0.05    0.10
Q34   1   0.4022  0.2621  0.3032  11.00000  0.05    0.10
Q35   1   0.8613  0.4112  0.4194  11.00000  0.05    0.10
Q36   1   0.3922  0.3306  0.2676  11.00000  0.05    0.09
Q37   1   1.0000  0.5000  0.6603  10.25000  0.05    0.09
Q38   1   0.5000  0.8323  0.2396  10.50000  0.05    0.09
Q39   1   0.5000  0.1791  0.6002  10.50000  0.05    0.09
Q40   1   0.5479  0.6726  0.3643  11.00000  0.05    0.09
Q41   1   0.5000  0.7498  0.3111  10.50000  0.05    0.09
Q42   1   0.5000  0.0778  0.6370  10.50000  0.05    0.09
Q43   1   0.6287  0.0000  0.4701  10.50000  0.05    0.08
Q44   1   0.6232  0.2588  0.5590  11.00000  0.05    0.08
Q45   1   0.3943  0.3357  0.2004  11.00000  0.05    0.08
Q46   1   0.5000  0.7030  0.2589  10.50000  0.05    0.08
Q47   1   0.8584  0.5000  0.5937  10.50000  0.05    0.08
Q48   1   0.7325  0.5000  0.3509  10.50000  0.05    0.08
Q49   1   0.4225  0.1729  0.3287  11.00000  0.05    0.08
Q50   1   0.3756  0.2763  0.3889  11.00000  0.05    0.08
;
_shelx_res_checksum              87722
